# Supplementary material for: Pulsed Electric Field (PEF) Enhances Iron Uptake by the Yeast Saccharomyces cerevisiae
Source: Biomolecules. 2021 Jun 7;11(6):850. doi: 10.3390/biom11060850 (PMC8227778; doi:10.3390/biom11060850)
Supplement: Supplementary file 1 [file biomolecules-11-00850-s001.zip]

Archive with 1 entries (1 files):
- biomolecules-1223952-supplementary.pdf
